# Supplementary material for: Persistent mRNA and miRNA expression changes in irradiated baboons
Source: Sci Rep. 2018 Oct 18;8:15353. doi: 10.1038/s41598-018-33544-2 (PMC6194144; doi:10.1038/s41598-018-33544-2)
Supplement: Supplementary file 2 — Supplement table 2 [file 41598_2018_33544_MOESM2_ESM.xlsx]

## Sheet: final
Supplementary Table 2. The table summarizes validated qRT-PCR results (normalized threshold cycle [CT]-values) of candidate miRNAs from stage I. Descriptive statistics show the distribution (mean min, max, standard deviation [stdev] and standard error of mean [sem]) and the fold-change (FC) difference among genes differentially expressed relative to pre-exposure samples as the reference over thre…
gene expression persistency		time after irradiation	screening									independent validation									all samples									log regression (all samples)
	miRNA		N	Mean	stdev	stderr	min	max	FC	p-value		N	Mean	stdev	stderr	min	max	FC	p-value		N	Mean	stdev	stderr	min	max	FC	p-value		N	OR	95% CI			p-value	ROC
differentially expressed on 7 day only (n=1)
	miR_378_1	0	4	11.3165	1.1191	0.5596	10.4691	12.8306	1			13	10.7535	0.6163	0.1709	9.7369	11.6149	1			17	10.886	0.7618	0.1848	9.7369	12.8306	1			17
		7	4	13.5693	1.4202	0.7101	11.9819	15	0.209816	0.047		8	14.4528	2.3598	0.8343	9.0232	16.8353	0.0769839	0.0028		12	14.1583	2.0695	0.5974	9.0232	16.8353	0.1035	0.0002		12	3.39	1.49		7.714	0.0036	0.91
		28	6	11.5383	0.7475	0.3052	10.9259	12.9417	0.857495	0.7141		9	10.8721	0.9686	0.3229	9.2342	12.6281	0.921081	0.7284		15	11.1386	0.9218	0.238	9.2342	12.9417	0.839382	0.26		15	1.464	0.611		3.512	0.39	0.614
		75-106	7	11.0691	0.8658	0.3273	9.9463	12.3051	1.18707	0.6899		9	10.9611	1.1602	0.3867	9.3955	13.2958	0.865977	0.6		16	11.0084	1.0104	0.2526	9.3955	13.2958	0.918658	0.692		16	1.178	0.532		2.608	0.686	0.54
differentially expressed on 28 days only (n=4)
	miR_22	0	4	15.6313	0.925	0.4625	14.5175	16.7724	1			13	14.9047	0.6674	0.1851	13.8099	16.2319	1			17	15.0756	0.7717	0.1872	13.8099	16.7724	1			17
		7	4	15.4423	2.0388	1.0194	13.5254	18.3257	1.13997	0.8715		3	15.0818	2.8387	1.6389	13.0422	18.3238	0.884479	0.9241		7	15.2878	2.1913	0.8282	13.0422	18.3257	0.86322	0.67		7	1.137	0.577		2.24	0.71	0.437
		28	6	13.5458	0.7397	0.302	12.6704	14.7084	4.24422	0.0041		10	13.4756	0.6091	0.1926	12.5411	14.4092	2.69279	<.0001		16	13.5019	0.6374	0.1593	12.5411	14.7084	2.97667	<.0001		16	0.026	0.002		0.311	0.0039	0.954
		75-106	7	14.5774	0.3606	0.1363	14.0534	15.1875	2.07613	0.1032		9	15.202	1.3278	0.4426	13.733	17.5543	0.813774	0.4949		16	14.9287	1.0463	0.2616	13.733	17.5543	1.10719	0.313		16	0.829	0.381		1.806	0.64	0.605
	miR_584	0	4	16.2062	0.7273	0.3636	15.4037	17.1603	1			13	16.0804	0.6901	0.1914	14.7916	17.229	1			17	16.11	0.6778	0.1644	14.7916	17.229	1			17
		7	2	18.0494	0.3939	0.2785	17.7709	18.328	0.278703	0.0321		2	16.275	2.8812	2.0373	14.2377	18.3123	0.873815	0.9394		4	17.1622	1.9668	0.9834	14.2377	18.328	0.482232	0.365		4	2.966	0.836		10.518	0.092	0.75
		28	5	17.4375	0.7126	0.3187	16.4914	18.1133	0.425933	0.0379		9	16.9632	1.0976	0.3659	14.957	18.4436	0.542314	0.0308		14	17.1326	0.9764	0.2609	14.957	18.4436	0.492228	0.0018		14	4.622	1.442		14.807	0.01	0.815
		75-106	7	16.1896	1.0351	0.3912	14.9867	17.9112	1.01157	0.9782		8	16.0523	0.693	0.245	15.0025	17.2564	1.01967	0.9		15	16.1164	0.8393	0.2167	14.9867	17.9112	0.995574	0.9814		15	1.012	0.393		2.608	0.98	0.465
	miR_660	0	4	16.3228	0.585	0.2925	15.5673	16.985	1			13	15.9596	0.6584	0.1826	15.0196	17.2943	1			17	16.0451	0.6438	0.1561	15.0196	17.2943	1			17
		7	5	16.0408	1.1305	0.5056	15.1771	17.7191	1.21588	0.6671		5	16.8117	2.095	0.9369	14.3677	18.3841	0.553978	0.4191		10	16.4263	1.6382	0.5181	14.3677	18.3841	0.767799	0.4963		10	1.383	0.667		2.87	0.384	0.53
		28	6	14.4338	0.635	0.2592	13.8508	15.4155	3.70378	0.0015		10	14.0215	0.9774	0.3091	12.5284	15.5196	3.83201	<.0001		16	14.1761	0.8661	0.2165	12.5284	15.5196	3.65279	<.0001		16	0.011	<0.001		0.602	0.0271	0.967
		75-106	7	15.3663	0.8007	0.3026	14.4445	16.6624	1.9406	0.0679		10	15.7659	1.2863	0.4068	14.0308	18.4385	1.14369	0.64		17	15.6013	1.101	0.267	14.0308	18.4385	1.36018	0.1611		17	0.556	0.242		1.276	0.166	0.666
	miR_324_5p	0	4	17.228	0.4716	0.2358	16.5667	17.6236	1			13	16.6766	0.8128	0.2254	15.5222	18.0766	1			17	16.8063	0.7716	0.1871	15.5222	18.0766	1			17
		7	5	17.1313	1.7702	0.7917	15.2609	19.4956	1.06932	0.9194		2	14.9287	0.1281	0.0906	14.8381	15.0193	3.35869	0.0114		7	16.502	1.802	0.6811	14.8381	19.4956	1.23482	0.6797		7	0.773	0.337		1.774	0.54	0.63
		28	6	15.1973	0.5377	0.2195	14.508	15.9726	4.08603	0.0003		10	15.6364	0.7215	0.2282	14.7132	16.7764	2.05651	0.0044		16	15.4718	0.676	0.169	14.508	16.7764	2.52188	<.0001		16	0.094	0.021		0.42	0.0019	0.893
		75-106	7	15.8468	0.5605	0.2119	15.2742	16.7951	2.60485	0.0025		10	16.7891	1.3598	0.43	14.6765	18.5586	0.924984	0.8071		17	16.4011	1.1775	0.2856	14.6765	18.5586	1.32427	0.244		17	0.65	0.318		1.331	0.24	0.637
differentially expressed on 100 days only - NONE
differentially expressed on 7 and 28 days (n=4)
	miR_664	0	4	11.8593	0.7084	0.3542	11.3066	12.8929	1			13	11.2642	1.1287	0.3131	10.0443	14.2231	1			17	11.4042	1.057	0.2564	10.0443	14.2231	1			17
		7	5	13.4328	0.9303	0.416	12.2956	14.4169	0.335992	0.0271		9	13.9778	1.3715	0.4572	11.4457	15.6966	0.152449	<.0001		14	13.7832	1.2237	0.327	11.4457	15.6966	0.192243	<.0001		14	5.06	1.746		14.675	0.0028	0.92
		28	6	13.0697	0.5169	0.211	12.2509	13.615	0.432149	0.0137		9	13.2265	1.1156	0.3719	11.2753	15.4363	0.256619	0.0007		15	13.1638	0.9017	0.2328	11.2753	15.4363	0.29533	<.0001		15	6.113	1.913		19.537	0.0023	0.89
		75-106	7	11.9489	0.5135	0.1941	10.9623	12.5625	0.939783	0.8128		9	12.0989	0.8795	0.2932	10.6999	13.4618	0.5607	0.078		16	12.0333	0.7238	0.181	10.6999	13.4618	0.64658	0.0453		16	2.274	0.93		5.561	0.071	0.756
	RNU48	0	4	7.8699	0.9	0.45	7.0245	9.1041	1			13	7.8441	0.8093	0.2245	7.0983	10.3385	1			17	7.8502	0.802	0.1945	7.0245	10.3385	1			17
		7	5	9.1115	1.1503	0.5144	8.0215	10.7057	0.422903	0.1214		10	10.1953	2.0914	0.6614	7.9775	15.2821	0.195983	0.0062		15	9.834	1.8627	0.4809	7.9775	15.2821	0.252823	<.0001		15	4.816	1.616		14.349	0.0048	0.924
		28	6	9.4067	0.8559	0.3494	8.2337	10.5478	0.344649	0.0259		10	9.3048	1.0659	0.3371	7.7691	10.8751	0.363317	0.0012		16	9.343	0.9636	0.2409	7.7691	10.8751	0.355322	<.0001		16	6.226	1.887		20.543	0.0027	0.914
		75-106	7	8.1086	0.4762	0.18	7.5108	8.7474	0.847509	0.5717		9	8.1872	0.4947	0.1649	7.663	9.0545	0.788346	0.2722		16	8.1528	0.4721	0.118	7.5108	9.0545	0.81079	0.0307		16	2.144	0.652		7.047	0.21	0.717
	miR_1305	0	4	7.0074	0.174	0.087	6.8097	7.2297	1			11	5.4548	0.9346	0.2818	4.2687	6.8647	1			15	5.8688	1.0656	0.2751	4.2687	7.2297	1			15
		7	3	9.7223	2.8226	1.6296	7.237	12.791	0.152312	0.2374		7	9.5651	3.0646	1.1583	4.868	14.4935	0.0578997	0.0114		10	9.6122	2.8351	0.8965	4.868	14.4935	0.0746662	0.0001		10	3.335	1.17		9.504	0.0242	0.92
		28	6	9.5863	0.7096	0.2897	8.7389	10.6023	0.167369	0.0002		10	9.2543	1.1015	0.3483	7.9414	11.6766	0.0718185	<.0001		16	9.3788	0.9609	0.2402	7.9414	11.6766	0.0877778	<.0001		16	complete separation					1
		75-106	1	7.8					0.577303	nd		0						nd	nd		1	7.8					0.262211	nd		16	complete separation					1
	miR_130b_raute	0	3	16.7105	0.5206	0.3005	16.1294	17.1343	1			12	16.5682	0.4722	0.1363	15.8748	17.2812	1			15	16.5967	0.4663	0.1204	15.8748	17.2812	1			15
		7	3	17.383	0.4798	0.277	16.9793	17.9134	0.627419	0.1752		2	17.2408	0.7369	0.5211	16.7198	17.7619	0.627375	0.1034		5	17.3261	0.5069	0.2267	16.7198	17.9134	0.603155	0.0082		5	nd				0.0504	0.853
		28	6	17.8106	0.5369	0.2192	17.2795	18.4446	0.466484	0.0222		7	17.7959	0.6987	0.2641	16.6427	18.7951	0.426998	0.0003		13	17.8026	0.6035	0.1674	16.6427	18.7951	0.433499	<.0001		13	215.956	nd			0.0197	0.959
		75-106	7	16.3445	0.4274	0.1616	15.9673	17.0264	1.28877	0.2748		8	16.4854	0.2932	0.1037	16.2043	17.0836	1.05907	0.6648		15	16.4196	0.3558	0.0919	15.9673	17.0836	1.13061	0.2522		15	0.338	0.055		2.099	0.25	0.627
differentially expressed on 28 and > 75 days (n=7)
	miR_500	0	4	17.9014	0.3533	0.1766	17.4096	18.2339	1			13	17.9118	0.4023	0.1116	17.0411	18.4468	1			17	17.9093	0.3805	0.0923	17.0411	18.4468	1			17
		7	4	16.973	1.5404	0.7702	16.056	19.2725	1.90316	0.3175		2	16.8556	0.4733	0.3346	16.5209	17.1902	2.07945	0.0047		6	16.9339	1.2134	0.4954	16.056	19.2725	1.96619	0.1069		6	0.148	0.028		0.768	0.023	0.824
		28	6	16.3248	0.5938	0.2424	15.2285	16.8528	2.98266	0.0015		10	16.1345	0.4783	0.1512	15.6461	17.0236	3.42784	<.0001		16	16.2058	0.5137	0.1284	15.2285	17.0236	3.2569	<.0001		16	complete separation					1
		75-106	7	16.5802	0.537	0.203	16.0284	17.5201	2.49874	0.0018		10	16.9684	0.892	0.2821	15.647	18.7315	1.92305	0.0092		17	16.8086	0.771	0.187	15.647	18.7315	2.14459	<.0001		17	0.058	0.009		0.369	0.0026	0.9
	miR_151_5P	0	4	16.5922	0.4762	0.2381	15.9792	17.013	1			12	15.5933	0.5603	0.1617	14.8475	16.498	1			16	15.843	0.6893	0.1723	14.8475	17.013	1			16
		7	4	16.2542	1.8501	0.9251	14.1744	18.0566	1.264	0.7356		3	16.8103	1.4556	0.8404	15.2154	18.0672	0.430176	0.2827		7	16.4926	1.5831	0.5983	14.1744	18.0672	0.637457	0.3315		7	1.884	0.749		4.737	0.18	0.656
		28	6	14.2566	0.487	0.1988	13.6845	15.0124	5.04761	<.0001		9	14.1004	0.953	0.3177	13.0879	16.0623	2.81454	0.0002		15	14.1629	0.781	0.2017	13.0879	16.0623	3.2045	<.0001		15	0.049	0.006		0.425	0.0063	0.946
		75-106	7	14.2931	0.5712	0.2159	13.6926	15.1895	4.92151	<.0001		9	14.7536	1.357	0.4523	12.9137	16.9124	1.78968	0.0665		16	14.5522	1.0808	0.2702	12.9137	16.9124	2.44664	0.0004		16	0.216	0.074		0.629	0.005	0.84
	miR_29c	0	3	17.9376	0.9467	0.5466	16.8479	18.5581	1			13	18.1718	0.9487	0.2631	16.1519	19.2294	1			16	18.1279	0.9211	0.2303	16.1519	19.2294	1			16
		7	3	17.4131	1.1888	0.6863	16.4786	18.7511	1.43843	0.5822		2	18.5221	1.1311	0.7998	17.7223	19.322	0.784421	0.6402		5	17.8567	1.1813	0.5283	16.4786	19.322	1.20681	0.5961		5	0.741	0.259		2.122	0.58	0.52
		28	6	16.1057	1.1298	0.4612	15.0648	18.2375	3.56006	0.0477		9	15.1491	1.4494	0.4831	12.9556	16.567	8.12687	<.0001		15	15.5318	1.3754	0.3551	12.9556	18.2375	6.0465	<.0001		15	0.123	0.029		0.519	0.0043	0.956
		75-106	7	16.7366	0.5287	0.1998	15.7247	17.3084	2.29899	0.0296		8	17.0656	0.9527	0.3368	15.5057	18.5108	2.15278	0.0179		15	16.912	0.7762	0.2004	15.5057	18.5108	2.32286	0.0004		15	0.203	0.066		0.619	0.0051	0.838
	miR_331_5p	0	4	17.7869	0.5902	0.2951	17.1436	18.5565	1			13	17.3782	0.4582	0.1271	16.5329	17.9444	1	0.9539		17	17.4744	0.5047	0.1224	16.5329	18.5565	1			17
		7	4	15.1935	2.2369	1.1185	13.5317	18.3293	6.03519	0.0662		5	17.3201	2.0974	0.938	13.7512	18.9557	1.04109	0.9539		9	16.3749	2.3091	0.7697	13.5317	18.9557	2.1428	0.57		9	0.58	0.308		1.095	0.093	0.565
		28	6	13.2083	1.1967	0.4885	11.5689	14.8506	23.8944	0.0001		10	12.6926	1.3498	0.4268	10.5597	14.559	25.7339	<.0001		16	12.886	1.2794	0.3199	10.5597	14.8506	24.0573	<.0001		16	complete separation					1
		75-106	7	13.1565	1.2385	0.4681	12.0728	15.4364	24.7679	<.0001		10	15.1333	1.6472	0.5209	12.9701	17.8108	4.74004	0.0018		17	14.3193	1.7627	0.4275	12.0728	17.8108	8.90799	<.0001		17	0.139	0.03		0.64	0.011	0.924
	miR_532_3p	0	4	13.8612	0.6129	0.3065	13.0424	14.3842	1			13	13.5902	0.8001	0.2219	12.3233	15.0908	1			17	13.654	0.7514	0.1822	12.3233	15.0908	1			17
		7	5	12.6389	1.1449	0.512	11.7055	14.4657	2.33318	0.0977		8	14.0049	1.108	0.3918	11.9257	15.1802	0.750175	0.3312		13	13.4795	1.2773	0.3543	11.7055	15.1802	1.12857	0.6666		13	0.834	0.398		1.747	0.63	0.516
		28	7	12.8117	0.73	0.2759	11.7849	13.7891	2.06981	0.0389		10	12.9704	0.7871	0.2489	11.5514	14.098	1.53666	0.0777		17	12.905	0.7448	0.1806	11.5514	14.098	1.68063	0.0064		17	0.247	0.079		0.771	0.016	0.772
		75-106	7	12.5088	0.6038	0.2282	11.7297	13.1788	2.55337	0.0062		10	12.9249	0.6126	0.1937	12.2513	14.1962	1.5859	0.0408		17	12.7536	0.6264	0.1519	11.7297	14.1962	1.86658	0.0006		17	0.144	0.036		0.571	0.0059	0.834
	miR_195	0	4	15.4657	1.1613	0.5807	13.773	16.4169	1			13	14.7977	1.1737	0.3255	12.9416	16.3972	1			17	14.9549	1.1711	0.284	12.9416	16.4169	1			17
		7	5	14.0609	1.1601	0.5188	12.7982	15.8406	2.64781	0.1141		8	15.7338	1.4058	0.497	13.9992	18.4303	0.522644	0.1158		13	15.0904	1.5228	0.4224	12.7982	18.4303	0.910354	0.7847		13	1.085	0.619		1.901	0.78	0.489
		28	7	14.0346	1.7164	0.6488	11.7665	16.2322	2.69652	0.1757		10	12.9193	1.0605	0.3354	11.2323	15	3.67667	0.0007		17	13.3785	1.4344	0.3479	11.2323	16.2322	2.98225	0.0014		17	0.421	0.229		0.776	0.0055	0.799
		75-106	7	13.5157	0.845	0.3194	12.2634	14.5916	3.86375	0.0103		10	13.708	1.0422	0.3296	12.8262	16.2494	2.1283	0.0308		17	13.6288	0.9425	0.2286	12.2634	16.2494	2.50724	0.001		17	0.331	0.153		0.718	0.0051	0.79
	miR_422a	0	4	16.7516	1.226	0.613	15.715	18.4777	1			13	17.0666	0.76	0.2108	16.0164	18.7543	1			17	16.9925	0.8568	0.2078	15.715	18.7543	1			17
		7	4	16.0863	1.1726	0.5863	15	17.271	1.5859	0.4627		4	17.3065	1.0051	0.5026	16.2732	18.6685	0.846804	0.6141		8	16.6964	1.2032	0.4254	15	18.6685	1.22782	0.4861		8	0.712	0.283		1.79	0.47	0.55
		28	6	15.7695	0.7846	0.3203	14.9283	16.82	1.97534	0.1568		10	15.3859	1.1925	0.3771	13.767	17.781	3.20583	0.0005		16	15.5298	1.0465	0.2616	13.767	17.781	2.75624	0.0001		16	0.157	0.042		0.583	0.0057	0.875
		75-106	7	15.3248	0.8429	0.3186	14.5466	16.7991	2.6885	0.0466		10	15.3499	0.6979	0.2207	13.73	16.3779	3.28684	<.0001		17	15.3396	0.7352	0.1783	13.73	16.7991	3.14465	<.0001		17	0.042	0.005		0.349	0.0034	0.938
differentially expressed on 7, 28 and > 75 day (n=5)
	miR_212	0	3	17.0177	0.9079	0.5242	16.4557	18.0651	1			11	16.6421	1.3721	0.4137	14.801	19.1344	1			14	16.7226	1.2651	0.3381	14.801	19.1344	1			14
		7	5	10.141	1.5626	0.6988	8.1197	12.0143	117.515	0.0005		7	11.8392	1.7055	0.6446	9.6823	14.7835	27.9137	<.0001		12	11.1316	1.7997	0.5195	8.1197	14.7835	48.2013	<.0001		12	complete separation					1
		28	6	10.729	1.5862	0.6476	8.3787	12.1885	78.1785	0.0004		10	10.4638	0.6446	0.2038	9.5012	11.9577	72.4192	<.0001		16	10.5633	1.0515	0.2629	8.3787	12.1885	71.4717	<.0001		16	complete separation					1
		75-106	7	10.2977	0.7005	0.2648	9.0409	11.2606	105.42	<.0001		10	10.5584	0.8263	0.2613	8.8275	11.8285	67.8229	<.0001		17	10.451	0.7652	0.1856	8.8275	11.8285	77.2573	<.0001		17	complete separation					1
	miR_423_5p	0	4	14.9536	0.3365	0.1682	14.6109	15.2675	1			13	14.5965	0.7316	0.2029	13.6109	16.1222	1			17	14.6805	0.6686	0.1622	13.6109	16.1222	1			17
		7	5	12.9799	1.1869	0.5308	11.9866	14.9244	3.92774	0.0154		8	14.0045	1.5016	0.5309	12.8027	17.548	1.50733	0.3246		13	13.6104	1.4332	0.3975	11.9866	17.548	2.09958	0.024		13	0.329	0.124		0.872	0.025	0.833
		28	7	12.8949	1.3249	0.5008	10.8088	15.2044	4.16611	0.0055		10	12.314	0.8828	0.2792	10.9634	13.3781	4.8652	<.0001		17	12.5532	1.0879	0.2639	10.8088	15.2044	4.36899	<.0001		17	0.053	0.008		0.373	0.003	0.95
		75-106	7	12.8994	0.5206	0.1968	12.3319	13.6057	4.15313	<.0001		10	12.6972	0.643	0.2033	11.7203	13.9877	3.73032	<.0001		17	12.7804	0.5871	0.1424	11.7203	13.9877	3.73239	<.0001		17	0.002	<0.001		0.58	0.32	0.99
	miR_454	0	4	10.8579	2.9002	1.4501	8.3057	14.8868	1			13	10.1771	2.231	0.6188	7.9834	16.5673	1			17	10.3373	2.3235	0.5635	7.9834	16.5673	1			17
		7	5	13.8278	0.5296	0.2369	13.3254	14.605	0.127635	0.1318		8	13.6113	2.2409	0.7923	8.2724	15.3516	0.092513	0.0029		13	13.6946	1.7421	0.4832	8.2724	15.3516	0.097578	0.0021		13	1.922	1.252		2.951	0.0028	0.833
		28	7	14.0547	1.6894	0.6385	11.6298	16.0965	0.10906	0.0432		10	13.7186	0.9794	0.3097	12.3583	15.4704	0.085882	<.0001		17	13.857	1.2802	0.3105	11.6298	16.0965	0.0871896	<.0001		17	2.352	1.392		3.974	0.0014	0.894
		75-106	7	13.9525	0.9944	0.3759	12.0878	14.8285	0.117066	0.1198		10	13.7994	0.9436	0.2984	12.5957	16.0457	0.0812043	<.0001		17	13.8625	0.9369	0.2272	12.0878	16.0457	0.0868578	<.0001		17	2.563	1.449		4.532	0.0012	0.886
	miR_139_5p	0	4	11.7225	0.6483	0.3242	11.0252	12.5937	1			13	11.0032	1.0823	0.3002	9.9198	14.1364	1			17	11.1724	1.0278	0.2493	9.9198	14.1364	1			17
		7	5	12.6526	1.7583	0.7863	10.769	14.5388	0.524822	0.3534		8	13.1871	0.912	0.3224	12.1862	15	0.22008	0.0001		13	12.9815	1.2605	0.3496	10.769	15	0.285369	0.0001		13	3.584	1.494		8.598	0.0042	0.869
		28	7	12.8622	0.9594	0.3626	11.7344	14.6715	0.453854	0.0657		10	12.7859	0.5035	0.1592	12.1043	13.6469	0.290639	<.0001		17	12.8173	0.6995	0.1696	11.7344	14.6715	0.319769	<.0001		17	8.262	2.152		31.718	0.0021	0.913
		75-106	7	12.8712	0.7535	0.2848	12.1657	14.4718	0.451031	0.0314		10	13.0441	0.7122	0.2252	12.0423	14.5879	0.243012	<.0001		17	12.9729	0.7113	0.1725	12.0423	14.5879	0.287075	<.0001		17	9.586	2.269		40.489	0.0021	0.934
	miR_720	0	4	6.4378	1.1532	0.5766	5.3991	8.0159	1			13	6.6353	0.4854	0.1346	5.6574	7.4717	1			17	6.5888	0.6584	0.1597	5.3991	8.0159	1			17
		7	5	8.7627	1.4657	0.6555	7.1896	11.0223	0.199588	0.0362		10	9.5212	2.4164	0.7641	6.3545	14.7373	0.135287	0.0043		15	9.2684	2.1224	0.548	6.3545	14.7373	0.156085	<.0001		15	10.523	2.03		54.555	0.005	0.93
		28	6	7.7528	1.1882	0.4851	5.8666	9.1913	0.401925	0.1212		9	7.24	0.7304	0.2435	6.1929	8.5085	0.657608	0.0297		15	7.4451	0.9363	0.2418	5.8666	9.1913	0.552367	0.0056		15	4.072	1.302		12.731	0.016	0.767
		75-106	7	6.9788	0.3121	0.118	6.3523	7.2901	0.687294	0.4209		9	7.1678	0.6942	0.2314	6.1571	8.1816	0.691356	0.0463		16	7.0851	0.5526	0.1382	6.1571	8.1816	0.708923	0.024		16	4.104	1.074		15.675	0.039	0.715
